# Supplementary material for: Discovery and structure of a widespread bacterial ABC transporter specific for ergothioneine
Source: Nat Commun. 2022 Dec 8;13:7586. doi: 10.1038/s41467-022-35277-3 (PMC9732360; doi:10.1038/s41467-022-35277-3)
Supplement: Supplementary file 3 — Source Data [file 41467_2022_35277_MOESM3_ESM.xlsx]

## Sheet: Example Figure 1a
Figure 1a	anti-FOXO

## Sheet: Example Figure 1z
Figure 5d
		Parameter 1	Parameter 2	Parameter 3	Parameter 4	Parameter 5	Parameter 6
	Data 1
		Parameter a	Parameter b	Parameter c	Parameter d	Parameter e	Parameter f
	Data 2
		Parameter x	Parameter y	Parameter z
	Data 3

## Sheet: Figure 1d
	WT			EgtU knockout			repaired
	replicate1	replicate2	replicate3	replicate1	replicate2	replicate3	replicate1	replicate2	replicate3
ET	2.96462	4.15391	2.62527	0	0	0	4.07115	2.87172	2.12932
GSH	103.531	134.489	100.03	96.3879	79.0957	128.908	137.909	89.895	71.1521
CYS	0.449334	0.666822	0.366605	0.444277	0.525123	0.664215	0.493845	0.365037	0.270865

## Sheet: Figure 1e
ET added (nM)	WT ET			EgtU knockout ET			WT CYS			EgtU knockout CYS
	replicate1	replicate2	replicate3	replicate1	replicate2	replicate3	replicate1	replicate2	replicate3	replicate1	replicate2	replicate3
0	0.0265453	0.0605593	0.0702864	0	0	0	0.110128	0.126158	0.211414	0.0864024	0.077555	0.0781734
50	0.624074	0.543721	0.43443	0	0	0	0.194407	0.0740958	0.112222	0.178844	0.138472	0.117348
500	9.35934	7.8697	8.61771	0.00304794	0	0.00280205	0.136688	0.0849942	0.058017	0.152027	0.156314	0.151076
5000	11.0361	19.8648	14.1094	0.00749449	0.00770176	0.0105352	0.0466405	0.108212	0.0975297	0.195637	0.148704	0.231912

## Sheet: Figure 1f
	WT			K40A			E161Q			repaired
	replicate1	replicate2	replicate3	replicate1	replicate2	replicate3	replicate1	replicate2	replicate3	replicate1	replicate2	replicate3
ET	0.726813	0.824829	0.96022	0	0	0	0	0	0	0.599661	0.872404	0.680373
GSH	48.0588	38.1958	31.7548	75.4832	37.9931	61.9287	47.1267	51.5098	45.6609	48.9931	34.1391	40.5421
CYS	0.140375	0.148106	0.106935	0.421769	0.102361	0.123089	0.129965	0.115994	0.149419	0.141654	0.159267	0.152971

## Sheet: Figure 1g
	Baseline D	DATA D	Baseline Corrected	Average D						Delta Negative	STD	Delta Positive	STD	Delta PerMin	STD	Delta ATP conc. M	STD	Delta ATP conc. uM	STD	Delta P uM/ uM protein	STD
WT1	-0.0001	-0.0011	-0.001	-0.000956667	7.50555e-05
WT2	-3e-05	-0.0009	-0.00087						WT	-0.000956667	7.50555e-05	0.000956667	7.50555e-05	0.0574	0.00450333	9.2283e-06	7.24008e-07	9.2283	0.724008	1.15354	0.090501
WT3	-0.0002	-0.0012	-0.001						E161Q	-0.000143333	0.000126623	0.000143333	0.000126623	0.0086	0.00759737	1.38264e-06	1.22144e-06	1.38264	1.22144	0.17283	0.15268
E161Q1	0.0003	6e-05	-0.00024	-0.000143333	0.000126623				K40A	-0.000168	0.000117779	0.000168	0.000117779	0.01008	0.00706677	1.62058e-06	1.13614e-06	1.62058	1.13614	0.202572	0.142017
E161Q2	-0.0001	-0.0001	0
E161Q3	0.0001	-9e-05	-0.00019
K40A1	4e-06	-0.0003	-0.000304	-0.000168	0.000117779
K40A2	-0.0001	-0.0002	-0.0001
K40A3	-0.0003	-0.0004	-0.0001

## Sheet: Figure 2a
Titration of 100 uL 150 uM ET into 3 mL 1 uM EgtUC
			replicate 1		replicate 2		replicate 3	average	standard deviation
Vol	Conc	intensity	normalized intensity	intensity	normalized intensity	intensity	normalized intensity
0	0	48298.6	0	47813.4	3.42045e-08	45867.6	0	1.14015e-08	1.9748e-08
1	49.9833	49126.2	0.0627232	48235.3	0.035355	45983.2	0.00965243	0.0359102	0.0265397
2	99.9334	49908.8	0.12204	48730.1	0.0768193	46439.3	0.0477203	0.0821932	0.0374502
3	149.85	50490.8	0.166153	49364.3	0.129968	47196.1	0.110896	0.135673	0.0280669
4	199.734	51142.3	0.215534	49981	0.181644	48041.1	0.18143	0.192869	0.0196283
5	249.584	51943.2	0.276236	50530.6	0.227702	48873.8	0.250941	0.251627	0.0242742
6	299.401	52790.1	0.340425	51204.5	0.284176	49710.2	0.320752	0.315117	0.0285447
8	398.936	54277.5	0.453161	52754	0.414022	51279.9	0.451783	0.439655	0.0222095
10	498.339	55800.2	0.568568	54234.9	0.538124	52620.1	0.563653	0.556782	0.0163441
12	597.61	57320.7	0.683814	55651.6	0.656845	53625.6	0.647585	0.662748	0.0188219
14	696.749	58568.9	0.77842	56965.1	0.766919	54570.1	0.72643	0.757256	0.0273085
16	795.756	59518.5	0.850393	57810.2	0.83774	55380.4	0.794067	0.8274	0.0295524
18	894.632	60228.5	0.90421	58410.7	0.888063	56004.7	0.846178	0.879484	0.0299521
23	1141.25	61002.8	0.962897	59241.7	0.957699	56980.9	0.927664	0.94942	0.0190194
28	1387.05	61199.7	0.977823	59453.4	0.975442	57517.3	0.972447	0.975237	0.00269396
33	1632.05	61151	0.974132	59471.3	0.976944	57729.9	0.990187	0.980421	0.00857356
38	1876.23	61376.4	0.991213	59459.5	0.975956	57810.6	0.996923	0.988031	0.0108398
43	2119.62	61492.3	1	59664	0.993092	57847.4	1	0.997698	0.00398847
48	2362.2	61478.1	0.998922	59746.4	1	57617.2	0.980784	0.993235	0.0107967
58	2845	61442.8	0.996248	59722.8	0.998016	57296.3	0.953996	0.982754	0.0249202
68	3324.64	61358.7	0.989874	59481.8	0.977821	56991.7	0.928572	0.965423	0.0324774
78	3801.17	60999.3	0.962634	59466.9	0.976571	56813.8	0.913716	0.950974	0.0330098
88	4274.61	60629.8	0.934624	59197.8	0.954027	56673.1	0.901975	0.930209	0.0263058
98	4745	60324.5	0.911486	58759.7	0.917312	56835.4	0.915525	0.914774	0.00298471

## Sheet: Figure 3
Figure 3a WT ET Titration
Titration	DH	INJV	Xt	Mt	XMt	NDH
	[Y]	[Y]	[Y]	[Y]	[X]	[Y]
1	-9.73695	2	0	0.05	0.01789	-7489.96
2	-51.3927	9.82	0.000893102	0.04993	0.10607	-8051.49
3	-51.3954	9.82	0.00526	0.0496	0.19484	-8051.92
4	-50.8894	9.82	0.0096	0.04926	0.2842	-7972.65
5	-51.0824	9.82	0.01391	0.04893	0.37416	-8002.88
6	-50.8841	9.82	0.01818	0.0486	0.46471	-7971.81
7	-50.9677	9.82	0.02243	0.04827	0.55585	-7984.91
8	-50.3184	9.82	0.02665	0.04795	0.64759	-7883.2
9	-51.0007	9.82	0.03084	0.04763	0.73992	-7990.08
10	-49.6472	9.82	0.035	0.04731	0.83284	-7778.04
11	-49.9382	9.82	0.03913	0.04699	0.92635	-7823.62
12	-49.2516	9.82	0.04323	0.04667	1.02045	-7716.05
13	-48.1739	9.82	0.0473	0.04636	1.11515	-7547.21
14	-45.6286	9.82	0.05135	0.04604	1.21044	-7148.45
15	-37.2249	9.82	0.05536	0.04573	1.30632	-5831.88
16	-15.7321	9.82	0.05934	0.04542	1.4028	-2464.68
17	-3.78929	9.82	0.06329	0.04512	1.49986	-593.653
18	-1.77265	9.82	0.06722	0.04481	1.59752	-277.715
19	-0.3702	9.82	0.07111	0.04451	1.69577	-57.9983
20	-0.90727	9.82	0.07497	0.04421	1.79462	-142.138
21	0.02305	9.82	0.07881	0.04391	1.89406	3.61165
22	-0.09635	9.82	0.08261	0.04362	1.99409	-15.0943
23	-0.27311	9.82	0.08639	0.04332	2.09471	-42.7864
24	0.17739	9.82	0.09013	0.04303	2.19592	27.7909
25	0.00984	9.82	0.09385	0.04274	2.29773	1.5417
26	-0.22655	9.82	0.09753	0.04245	2.40013	-35.4924
27	0.01243	9.82	0.10119	0.04216	2.50312	1.94779
28	0.05413	9.82	0.10482	0.04187	2.60671	8.48059
29	0.23244	9.82	0.10841	0.04159	2.71088	36.4155
30	0.17122	9.82	0.11198	0.04131	2.81565	26.8241
			0.11552	0.04103
Figure 3 b G244F ET Titration
Titration	DH	INJV	Xt	Mt	XMt	NDH
	[Y]	[Y]	[Y]	[Y]	[X]	[Y]
1	-4.78837	2	0	0.03	0.0172	-6384.49
2	-25.0895	9.82	0.000515251	0.02996	0.10199	-6813.18
3	-22.8563	9.82	0.00303	0.02976	0.18735	-6206.73
4	-20.6763	9.82	0.00554	0.02956	0.27327	-5614.74
5	-20.9865	9.82	0.00802	0.02936	0.35977	-5698.97
6	-19.7232	9.82	0.01049	0.02916	0.44684	-5355.92
7	-18.0239	9.82	0.01294	0.02896	0.53447	-4894.47
8	-16.2556	9.82	0.01538	0.02877	0.62268	-4414.29
9	-15.02	9.82	0.01779	0.02858	0.71146	-4078.75
10	-13.0498	9.82	0.02019	0.02838	0.8008	-3543.72
11	-11.5452	9.82	0.02258	0.02819	0.89072	-3135.15
12	-9.93007	9.82	0.02494	0.028	0.9812	-2696.56
13	-8.53734	9.82	0.02729	0.02781	1.07226	-2318.35
14	-7.3351	9.82	0.02962	0.02763	1.16388	-1991.88
15	-6.81915	9.82	0.03194	0.02744	1.25608	-1851.77
16	-5.68151	9.82	0.03423	0.02725	1.34884	-1542.84
17	-4.71868	9.82	0.03651	0.02707	1.44218	-1281.38
18	-4.30708	9.82	0.03878	0.02689	1.53608	-1169.61
19	-3.15925	9.82	0.04102	0.02671	1.63055	-857.908
20	-3.09163	9.82	0.04325	0.02653	1.7256	-839.547
21	-2.85987	9.82	0.04547	0.02635	1.82121	-776.612
22	-2.61818	9.82	0.04766	0.02617	1.91739	-710.979
23	-2.15919	9.82	0.04984	0.02599	2.01414	-586.338
24	-2.01389	9.82	0.052	0.02582	2.11146	-546.88
25	-1.63468	9.82	0.05414	0.02564	2.20936	-443.906
26	-1.95228	9.82	0.05627	0.02547	2.30782	-530.151
27	-1.46054	9.82	0.05838	0.0253	2.40685	-396.617
28	-1.58116	9.82	0.06047	0.02512	2.50645	-429.373
29	-1.34002	9.82	0.06255	0.02495	2.60662	-363.887
30	-1.24939	9.82	0.0646	0.02478	2.70736	-339.277
			0.06664	0.02462
Figure 3 c Y419F ET Titration
Titration	DH	INJV	Xt	Mt	XMt	NDH
	[Y]	[Y]	[Y]	[Y]	[X]	[Y]
1	-4.9861	2	0	0.03	0.0172	-6648.13
2	-25.2154	9.82	0.000515251	0.02996	0.10199	-6847.36
3	-24.7637	9.82	0.00303	0.02976	0.18735	-6724.7
4	-24.6293	9.82	0.00554	0.02956	0.27327	-6688.2
5	-24.4253	9.82	0.00802	0.02936	0.35977	-6632.79
6	-23.8122	9.82	0.01049	0.02916	0.44684	-6466.32
7	-22.9508	9.82	0.01294	0.02896	0.53447	-6232.4
8	-21.9137	9.82	0.01538	0.02877	0.62268	-5950.78
9	-20.5264	9.82	0.01779	0.02858	0.71146	-5574.04
10	-17.6989	9.82	0.02019	0.02838	0.8008	-4806.22
11	-13.8606	9.82	0.02258	0.02819	0.89072	-3763.91
12	-10.6127	9.82	0.02494	0.028	0.9812	-2881.92
13	-6.79731	9.82	0.02729	0.02781	1.07226	-1845.84
14	-4.47579	9.82	0.02962	0.02763	1.16388	-1215.42
15	-3.06257	9.82	0.03194	0.02744	1.25608	-831.654
16	-1.75702	9.82	0.03423	0.02725	1.34884	-477.127
17	-2.36808	9.82	0.03651	0.02707	1.44218	-643.064
18	-1.43971	9.82	0.03878	0.02689	1.53608	-390.961
19	-0.9397	9.82	0.04102	0.02671	1.63055	-255.179
20	-0.74831	9.82	0.04325	0.02653	1.7256	-203.207
21	-0.89022	9.82	0.04547	0.02635	1.82121	-241.743
22	-0.6283	9.82	0.04766	0.02617	1.91739	-170.617
23	-0.62772	9.82	0.04984	0.02599	2.01414	-170.461
24	-0.49939	9.82	0.052	0.02582	2.11146	-135.612
25	-0.45296	9.82	0.05414	0.02564	2.20936	-123.005
26	-0.27291	9.82	0.05627	0.02547	2.30782	-74.11
27	-0.14105	9.82	0.05838	0.0253	2.40685	-38.3022
28	-0.30191	9.82	0.06047	0.02512	2.50645	-81.9844
29	-0.48353	9.82	0.06255	0.02495	2.60662	-131.305
30	-0.28117	9.82	0.0646	0.02478	2.70736	-76.3542
			0.06664	0.02462
Figure 3 d F293Y ET Titration
Titration	DH	INJV	Xt	Mt	XMt	NDH
	[Y]	[Y]	[Y]	[Y]	[X]	[Y]
1	-7.26868	2	0	0.03	0.0172	-9691.58
2	-36.7912	10	0.000515251	0.02996	0.10355	-9810.98
3	-36.5607	10	0.00308	0.02975	0.19049	-9749.53
4	-36.6501	10	0.00563	0.02955	0.27801	-9773.36
5	-36.9129	10	0.00816	0.02935	0.36613	-9843.43
6	-36.0282	10	0.01067	0.02915	0.45485	-9607.51
7	-35.7911	10	0.01317	0.02895	0.54415	-9544.3
8	-34.4337	10	0.01564	0.02875	0.63404	-9182.32
9	-33.0083	10	0.0181	0.02855	0.72452	-8802.21
10	-31.0252	10	0.02054	0.02836	0.8156	-8273.4
11	-28.4212	10	0.02297	0.02816	0.90726	-7578.99
12	-23.1862	10	0.02537	0.02797	0.99952	-6182.99
13	-17.5187	10	0.02776	0.02778	1.09236	-4671.66
14	-11.2321	10	0.03013	0.02759	1.1858	-2995.22
15	-7.13063	10	0.03249	0.0274	1.27983	-1901.5
16	-4.65669	10	0.03482	0.02721	1.37445	-1241.78
17	-3.18374	10	0.03714	0.02702	1.46966	-848.997
18	-2.38431	10	0.03944	0.02684	1.56546	-635.817
19	-2.21005	10	0.04172	0.02665	1.66185	-589.346
20	-1.58818	10	0.04398	0.02647	1.75883	-423.515
21	-1.04422	10	0.04623	0.02629	1.8564	-278.457
22	-1.09221	10	0.04846	0.0261	1.95457	-291.257
23	-1.26855	10	0.05067	0.02592	2.05332	-338.281
24	-0.93456	10	0.05286	0.02575	2.15266	-249.217
25	-0.82304	10	0.05504	0.02557	2.2526	-219.476
26	-0.88656	10	0.0572	0.02539	2.35313	-236.417
27	-0.87516	10	0.05934	0.02522	2.45424	-233.377
28	-0.76446	10	0.06146	0.02504	2.55595	-203.856
29	-0.52949	10	0.06357	0.02487	2.65825	-141.196
30	-0.62142	10	0.06565	0.0247	2.76114	-165.713
			0.06772	0.02453
Figure 3 e E375Q ET Titration
Titration	DH	INJV	Xt	Mt	XMt	NDH
	[Y]	[Y]	[Y]	[Y]	[X]	[Y]
1	-4.80712	2	0	0.03	0.0172	-6409.49
2	-28.9309	10	0.000515251	0.02996	0.10355	-7714.9
3	-27.9341	10	0.00308	0.02975	0.19049	-7449.09
4	-26.2376	10	0.00563	0.02955	0.27801	-6996.71
5	-24.2219	10	0.00816	0.02935	0.36613	-6459.16
6	-22.306	10	0.01067	0.02915	0.45485	-5948.26
7	-20.5398	10	0.01317	0.02895	0.54415	-5477.28
8	-18.9772	10	0.01564	0.02875	0.63404	-5060.59
9	-17.6796	10	0.0181	0.02855	0.72452	-4714.55
10	-16.1482	10	0.02054	0.02836	0.8156	-4306.2
11	-14.8527	10	0.02297	0.02816	0.90726	-3960.72
12	-13.2687	10	0.02537	0.02797	0.99952	-3538.33
13	-12.7231	10	0.02776	0.02778	1.09236	-3392.83
14	-11.5237	10	0.03013	0.02759	1.1858	-3072.98
15	-10.9026	10	0.03249	0.0274	1.27983	-2907.36
16	-9.96175	10	0.03482	0.02721	1.37445	-2656.47
17	-9.29297	10	0.03714	0.02702	1.46966	-2478.13
18	-8.53901	10	0.03944	0.02684	1.56546	-2277.07
19	-7.92528	10	0.04172	0.02665	1.66185	-2113.41
20	-7.18819	10	0.04398	0.02647	1.75883	-1916.85
21	-6.93567	10	0.04623	0.02629	1.8564	-1849.51
22	-6.39385	10	0.04846	0.0261	1.95457	-1705.03
23	-6.04277	10	0.05067	0.02592	2.05332	-1611.4
24	-5.55181	10	0.05286	0.02575	2.15266	-1480.48
25	-5.3938	10	0.05504	0.02557	2.2526	-1438.35
26	-4.99788	10	0.0572	0.02539	2.35313	-1332.77
27	-4.86241	10	0.05934	0.02522	2.45424	-1296.64
28	-4.23816	10	0.06146	0.02504	2.55595	-1130.18
29	-4.2571	10	0.06357	0.02487	2.65825	-1135.23
30	-4.02616	10	0.06565	0.0247	2.76114	-1073.64
			0.06772	0.02453

## Sheet: Figure 4d
Conc	Norm Int Replicate1	Norm Int Replicate2	Average Norm Int	Norm STD
0	1	1	1	3.37661e-15
49.9833	0.973306	0.938952	0.956129	0.0242922
99.9334	0.931224	0.879436	0.90533	0.0366196
149.85	0.89229	0.828569	0.86043	0.0450575
199.734	0.855195	0.778975	0.817085	0.0538956
249.584	0.81614	0.745373	0.780757	0.0500396
299.401	0.763495	0.716448	0.739972	0.0332672
398.936	0.669129	0.649712	0.65942	0.0137298
498.339	0.580899	0.579942	0.580421	0.00067704
597.61	0.491875	0.498385	0.49513	0.00460345
696.749	0.408469	0.428863	0.418666	0.0144202
795.756	0.334014	0.362575	0.348295	0.0201959
894.632	0.25903	0.289773	0.274401	0.0217386
1141.25	0.143407	0.183412	0.16341	0.0282881
1387.05	0.0936623	0.145727	0.119695	0.0368152
1632.05	0.0674408	0.131949	0.0996951	0.0456145
1876.23	0.0494666	0.117154	0.0833101	0.0478619
2119.62	0.0379831	0.102575	0.0702789	0.0456732
2362.2	0.0285532	0.0842722	0.0564127	0.0393993
2845	0.0161038	0.0561488	0.0361263	0.0283161
3324.64	0.010336	0.0337202	0.0220281	0.0165351
3801.17	0.00646925	0.0177555	0.0121124	0.00798061
4274.61	0.00385538	8.5559e-05	0.00197047	0.00266566

## Sheet: Figure 4g
apo	Residue	N	H	ergo	Residue	N	H	dN	dH	dist
E	233	122.89	8.26	E	233	122.91	8.27	0.0004	0.0001	0.0134164
K	234	123.04	8.18	K	234	123.04	8.18	0	0	0
E	235	124.79	8.5	E	235	124.82	8.5	0.0009	0	0.0134164
N	236	122.12	8.15	N	236	122.15	8.15	0.0009	0	0.0134164
L	237	125.71	8.73	L	237	125.71	8.75	0	0.0004	0.02
I	238	123.34	10.27	I	238	123.34	10.32	0	0.0025	0.05
I	239	131.06	9.05	I	239	131.06	9.06	0	0.0001	0.01
A	240	128.98	8.23	A	240	129.28	8.35	0.09	0.0144	0.18
G	241	99.14	7.15	G	241	98.84	7.04	0.09	0.0121	0.173494
K	242	119.78	7.14	K	242	117.7	6.49	4.3264	0.4225	1.1348
I	243	117.55	7.18	I	243	119.92	7.42	5.6169	0.0576	1.08673
G	244	115.32	8.35	G	244	116.21	8.83	0.7921	0.2304	0.623554
E	246	119.78	7.82	E	246	119.18	8.29	0.36	0.2209	0.541202
E	248	117.85	6.8	E	248	117.25	6.76	0.36	0.0016	0.271293
I	249	125.12	8.64	I	249	125.72	8.78	0.36	0.0196	0.302655
L	250	119.63	8.2	L	250	119.92	8.44	0.0841	0.0576	0.2728
A	251	118.17	8.42	A	251	118.14	8.46	0.0009	0.0016	0.04219
N	252	114.52	7.53	N	252	114.88	7.62	0.1296	0.0081	0.184445
M	253	121.4	8.44	M	253	121.71	8.52	0.0961	0.0064	0.160062
Y	254	116.95	8.09	Y	254	117.1	8.22	0.0225	0.0169	0.146287
K	255	119.78	7.88	K	255	119.78	8.04	0	0.0256	0.16
L	256	118.29	8.25	L	256	118.44	8.35	0.0225	0.01	0.120416
L	257	118.57	8.07	L	257	118.81	8.1	0.0576	0.0009	0.111445
I	258	120.96	8.43	I	258	121.11	8.51	0.0225	0.0064	0.104403
E	259	120.52	8.68	E	259	120.81	8.75	0.0841	0.0049	0.147377
E	260	116.07	7.55	E	260	116.06	7.58	0.0001	0.0009	0.0303315
N	261	111.76	7.15	N	261	111.76	7.15	0	0	0
T	262	112.2	7.78	T	262	112.35	7.81	0.0225	0.0009	0.0734847
S	263	112.5	8.33	S	263	112.5	8.33	0	0	0
M	264	122.15	8.2	M	264	122.03	8.2	0.0144	0	0.0536656
T	265	110.27	8.29	T	265	110.13	8.29	0.0196	0	0.0626099
A	266	121.71	9.19	A	266	121.41	9.12	0.09	0.0049	0.151327
T	267	119.18	9.01	T	267	119.03	9.03	0.0225	0.0004	0.07
V	268	127.2	8.79	V	268	127.2	8.78	0	0.0001	0.01
K	269	129.72	8.89	K	269	129.57	8.89	0.0225	0	0.067082
N	271	117.7	9.64	N	271	117.4	9.84	0.09	0.04	0.240832
F	272	118.57	8.41	F	272	119.03	8.21	0.2116	0.04	0.286915
G	273	99.59	6.78	G	273	100.77	6.93	1.3924	0.0225	0.548616
T	274	109.5	7.48	T	274	108.34	7.27	1.3456	0.0441	0.559661
T	275	116.21	8.66	T	275	116.81	8.32	0.36	0.1156	0.433128
S	276	113.99	8.46	S	276	112.8	8.72	1.4161	0.0676	0.592301
F	277	123.49	7.37	F	277	122.6	7.18	0.7921	0.0361	0.441044
L	278	122.6	8.05	L	278	124.23	7.78	2.6569	0.0729	0.777354
Y	279	120.37	7.75	Y	279	120.26	8.1	0.0121	0.1225	0.35344
E	280	117.55	7.91	E	280	117.11	8.03	0.1936	0.0144	0.230478
A	281	122.6	7.96	A	281	122.3	7.86	0.09	0.01	0.167332
L	282	122	8.63	L	282	121.85	8.6	0.0225	0.0009	0.0734847
K	283	119.18	7.9	K	283	119.15	7.89	0.0009	0.0001	0.0167332
K	284	116.2	7.88	K	284	116.21	7.93	0.0001	0.0025	0.0501996
G	285	106.27	7.6	G	285	106.12	7.61	0.0225	0.0001	0.0678233
D	286	121.55	8.14	D	286	121.56	8.13	0.0001	0.0001	0.0109545
I	287	107.45	6.96	I	287	107.45	6.97	0	0.0001	0.01
D	288	118.31	9.06	D	288	118.29	9.15	0.0004	0.0081	0.0904434
I	289	116.51	7.7	I	289	116.63	7.65	0.0144	0.0025	0.0733485
Y	290	123.17	8.62	Y	290	123.64	8.61	0.2209	0.0001	0.210428
E	292	124.82	8.99	E	292	126.19	8.9	1.8769	0.0081	0.619258
F	293	132.84	11.59	F	293	132.99	11.94	0.0225	0.1225	0.356371
T	294	117.7	9.8	T	294	118.74	9.72	1.0816	0.0064	0.471932
G	295	104.34	7.05	G	295	106.71	7.89	5.6169	0.7056	1.3524
T	296	120.52	7.56	T	296	117.1	7.4	11.6964	0.0256	1.53782
V	297	122.56	8.01	V	297	123.88	8.21	1.7424	0.04	0.623282
T	298	107.16	7.6	T	298	107.01	7.86	0.0225	0.0676	0.268514
E	299	119.48	7.97	E	299	116.81	8.23	7.1289	0.0676	1.22204
S	300	111.91	8.16	S	300	112.65	8.02	0.5476	0.0196	0.359333
L	301	118.59	7.24	L	301	117.83	7.36	0.5776	0.0144	0.360444
L	302	119.63	7.36	L	302	120.07	7.65	0.1936	0.0841	0.350457
Q	303	121.56	8.27	Q	303	121.26	8.26	0.09	0.0001	0.134536
S	305	117.85	8.41	S	305	117.85	8.41	0	0	0
K	307	121.95	8.16	K	307	121.79	8.2	0.0256	0.0016	0.0819756
V	308	121.41	8.19	V	308	122.6	8.12	1.4161	0.0049	0.536768
S	309	118.88	7.92	S	309	119.63	7.81	0.5625	0.0121	0.352987
H	310	114.28	8.31	H	310			13059.9	69.0561	51.7788
E	311	123.28	8.09	E	311	124.23	8.02	0.9025	0.0049	0.430581
E	313	118.44	9.25	E	313	118.88	9.29	0.1936	0.0016	0.200798
Q	314	120.52	7.24	Q	314	120.52	7.27	0	0.0009	0.03
V	315	118.88	7.67	V	315	119.33	7.88	0.2025	0.0441	0.290861
Y	316	116.21	7.87	Y	316	116.81	7.89	0.36	0.0004	0.269072
Q	317	118.86	7.92	Q	317	118.59	7.78	0.0729	0.0196	0.184878
V	318	118.44	8.06	V	318	118.14	8.03	0.09	0.0009	0.137477
A	319	123.77	8.18	A	319	124.23	8.33	0.2116	0.0225	0.254598
R	320	117.84	9.04	R	320	117.99	8.98	0.0225	0.0036	0.09
D	321	120.67	8.6	D	321	120.81	8.52	0.0196	0.0064	0.101587
G	322	108.79	8.45	G	322	109.09	8.58	0.09	0.0169	0.186815
I	323	125.42	8.7	I	323	125.58	8.8	0.0256	0.01	0.122963
A	324	128.53	7.38	A	324	128.53	7.35	0	0.0009	0.03
K	325	117.99	7.21	K	325	117.99	7.18	0	0.0009	0.03
Q	326	115.62	8.18	Q	326	115.62	8.23	0	0.0025	0.05
D	327	112.65	7.18	D	327	112.65	7.2	0	0.0004	0.02
H	328	116.81	7.72	H	328	116.95	7.69	0.0196	0.0009	0.0694262
L	329	116.51	6.98	L	329	116.8	7	0.0841	0.0004	0.131225
A	330	127.79	9.37	A	330	127.64	9.43	0.0225	0.0036	0.09
Y	331	126.46	7.72	Y	331	126.46	7.78	0	0.0036	0.06
L	332	129.57	8.09	L	332	130.32	8.15	0.5625	0.0036	0.340735
K	333	113.24	7.04	K	333	112.8	7.01	0.1936	0.0009	0.199048
M	335	120.96	7.95	M	335	120.96	8.08	0	0.0169	0.13
S	336	111.02	8.51	S	336	111.16	8.48	0.0196	0.0009	0.0694262
Y	337	115.77	7.41	Y	337	115.76	7.55	0.0001	0.0196	0.140071
Q	338	118.29	9.05	Q	338	118.44	8.77	0.0225	0.0784	0.287924
N	339	123.78	8.83	N	339	120.52	7.76	10.6276	1.1449	1.80843
T	340	115.62	8.38	T	340	112.95	8.52	7.1289	0.0196	1.20224
Y	341	121.26	7.12	Y	341	123.34	5.41	4.3264	2.9241	1.94663
A	342	117.7	7.75	A	342	127.05	8.87	87.4225	1.2544	4.32885
V	343	119.78	8.77	V	343	125.42	9.34	31.8096	0.3249	2.58589
A	344	128.83	8.91	A	344	130.61	8.72	3.1684	0.0361	0.818401
V	345	110.87	8.23	V	345	110.87	8.24	0	0.0001	0.01
K	347	128.68	9.08	K	347	128.53	9.03	0.0225	0.0025	0.083666
K	348	116.66	8.91	K	348	116.66	8.93	0	0.0004	0.02
I	349	120.37	6.91	I	349	119.9	6.88	0.2209	0.0009	0.212321
A	350	123.19	8.1	A	350	123.04	8.04	0.0225	0.0036	0.09
Q	351	115.77	8.09	Q	351	115.92	8.25	0.0225	0.0256	0.173494
E	352	120.96	7.9	E	352	120.96	7.91	0	0.0001	0.01
Y	353	112.65	7.82	Y	353	112.65	7.78	0	0.0016	0.04
G	354	111.46	7.42	G	354	111.46	7.43	0	0.0001	0.01
L	355	119.18	8.56	L	355	119.03	8.59	0.0225	0.0009	0.0734847
K	356	123.64	9.81	K	356	123.49	9.84	0.0225	0.0009	0.0734847
T	357	114.13	8.85	T	357	114.28	8.86	0.0225	0.0001	0.0678233
I	358	122.15	9.12	I	358	122.3	9.13	0.0225	0.0001	0.0678233
S	359	116.66	8.41	S	359	116.52	8.48	0.0196	0.0049	0.0939149
D	360	122.89	7.85	D	360	122.89	7.84	0	0.0001	0.01
L	361	117.25	8.15	L	361	117.1	8.15	0.0225	0	0.067082
K	362	119.78	7.52	K	362	119.78	7.51	0	0.0001	0.01
K	363	114.73	7.55	K	363	114.73	7.55	0	0	0
V	364	107.16	7.11	V	364	107.16	7.12	0	0.0001	0.01
E	365	123.78	7.18	E	365	123.64	7.18	0.0196	0	0.0626099
G	366	106.71	8.59	G	366	106.71	8.6	0	0.0001	0.01
Q	367	117.7	7.66	Q	367	117.7	7.66	0	0	0
L	368	116.95	6.96	L	368	116.81	6.93	0.0196	0.0009	0.0694262
K	369	122.3	8.83	K	369	122.89	8.82	0.3481	0.0001	0.264045
A	370	126.31	8.69	A	370	127.49	8.71	1.3924	0.0004	0.528091
G	371	111.46	8.1	G	371	111.61	8.3	0.0225	0.04	0.21095
F	372	123.92	8.01	F	372	123.19	7.68	0.5329	0.1089	0.464198
T	373	114.58	10.31	T	373	116.06	10.38	2.1904	0.0049	0.665567
L	374	123.93	8.62	L	374	125.57	8.27	2.6896	0.1225	0.812662
E	375	116.06	8.61	E	375	116.66	8.62	0.36	0.0001	0.268514
F	376	118.74	7.2	F	376	118.18	7.36	0.3136	0.0256	0.297187
N	377	117.99	8.5	N	377	118.29	8.38	0.09	0.0144	0.18
D	378	115.58	7.55	D	378	114.88	7.35	0.49	0.04	0.371484
R	379	119.63	7.01	R	379	121.71	7.16	4.3264	0.0225	0.942221
E	380	123.49	8.86	E	380	122.74	8.86	0.5625	0	0.33541
D	381	115.92	8.4	D	381	117.55	9.28	2.6569	0.7744	1.14271
G	382	105.08	6.91	G	382	101.07	6.27	16.0801	0.4096	1.90411
N	383	124.08	7.7	N	383	122.07	7.77	4.0401	0.0049	0.901621
K	384	116.04	7.58	K	384	115.77	7.21	0.0729	0.1369	0.389204
G	385	109.53	7	G	385	110.42	6.93	0.7921	0.0049	0.404129
L	386	124.23	8.22	L	386	123.78	8.21	0.2025	0.0001	0.201494
Q	387	117.57	7.68	Q	387	117.85	7.79	0.0784	0.0121	0.166673
S	388	114.88	8.41	S	388	115.02	8.36	0.0196	0.0025	0.0801249
M	389	122.15	9.15	M	389	122.15	9.22	0	0.0049	0.07
Y	390	112.65	6.87	Y	390	112.5	6.85	0.0225	0.0004	0.07
G	391	109.43	7.01	G	391	109.53	7.04	0.01	0.0009	0.0538516
L	392	120.07	7.85	L	392	120.07	7.73	0	0.0144	0.12
N	393	127.05	9.57	N	393	127.35	9.63	0.09	0.0036	0.146969
L	394	118.59	7.97	L	394	118.74	8.07	0.0225	0.01	0.120416
N	395	123.34	9.6	N	395	123.49	9.68	0.0225	0.0064	0.104403
V	396	125.42	7.87	V	396	125.86	7.88	0.1936	0.0001	0.197028
A	397	130.61	8.28	A	397	131.65	8.56	1.0816	0.0784	0.542881
T	398	116.81	8.36	T	398	114.88	8.28	3.7249	0.0064	0.866822
M	399	122.6	8.31	M	399	120.8	8.24	3.24	0.0049	0.808022
Q	400	122	8.32	Q	400	122.15	8.38	0.0225	0.0036	0.09
A	402	118.17	8.66	A	402	116.66	8.49	2.2801	0.0289	0.696362
L	403	117.4	7.09	L	403	116.36	7.27	1.0816	0.0324	0.498718
R	404	118.88	7.37	R	404	119.92	6.85	1.0816	0.2704	0.697653
Y	405	119.78	6.8	Y	405	118.74	7.36	1.0816	0.3136	0.727956
Q	406	119.63	7.31	Q	406	119.92	7.64	0.0841	0.1089	0.35457
A	407	121.85	8.11	A	407	121.9	7.78	0.0025	0.1089	0.330757
I	408	121.41	7.8	I	408	120.67	7.57	0.5476	0.0529	0.403014
H	409	124.07	8.01	H	409	124.23	7.87	0.0256	0.0196	0.157226
S	410	112.06	8.23	S	410	112.06	8.13	0	0.01	0.1
G	411	109.29	7.49	G	411	108.79	7.38	0.25	0.0121	0.249199
D	412	121.81	8.08	D	412	121.85	7.95	0.0016	0.0169	0.131225
I	413	107.9	7.03	I	413	107.9	7.05	0	0.0004	0.02
Q	414	117.63	8.48	Q	414	117.25	8.63	0.1444	0.0225	0.226672
I	415	115.47	7.09	I	415	115.77	7.06	0.09	0.0009	0.137477
T	416	121.11	8.9	T	416	121.11	8.82	0	0.0064	0.08
D	417	120.96	8.83	D	417	122.74	9.92	3.1684	1.1881	1.34973
A	418	123.04	8.54	A	418	125.71	8.25	7.1289	0.0841	1.22877
Y	419	119.63	8.04	Y	419	118.14	6.53	2.2201	2.2801	1.65049
S	420	113.54	9.07	S	420	119.63	8.98	37.0881	0.0081	2.72502
T	421	106.71	7.2	T	421	109.38	7.11	7.1289	0.0081	1.19745
D	422	123.34	7.41	D	422	123.64	8.04	0.09	0.3969	0.644127
A	423	129.57	9.03	A	423	128.83	8.76	0.5476	0.0729	0.427107
E	424	115.77	9.29	E	424	118.74	10.24	8.8209	0.9025	1.633
L	425	116.68	7.54	L	425	116.95	6.64	0.0729	0.81	0.908064
E	426	116.36	6.75	E	426	116.06	7.36	0.09	0.3721	0.62458
R	427	119.92	7.3	R	427	119.63	7.46	0.0841	0.0256	0.205961
Y	428	112.65	7.44	Y	428	113.69	7.64	1.0816	0.04	0.506281
D	429	120.52	7.42	D	429	120.22	7.58	0.09	0.0256	0.208806
L	430	117.25	8.63	L	430	116.95	8.18	0.09	0.2025	0.469574
Q	431	121.41	9.33	Q	431	122.74	9.43	1.7689	0.01	0.603142
V	432	124.67	8.52	V	432	125.42	8.43	0.5625	0.0081	0.347275
L	433	128.39	8.61	L	433	128.83	8.86	0.1936	0.0625	0.318151
E	434	122.3	8.52	E	434	122.6	8.45	0.09	0.0049	0.151327
D	435	126.75	8.8	D	435	126.01	8.87	0.5476	0.0049	0.33826
D	436	125.42	9.65	D	436	125.86	9.7	0.1936	0.0025	0.203027
K	437	118.14	8.67	K	437	118.32	8.77	0.0324	0.01	0.128374
Q	438	116.48	7.61	Q	438	115.76	7.56	0.5184	0.0025	0.325853
L	439	126.6	10.11	L	439	124.08	9.81	6.3504	0.09	1.16622
F	440	119.92	9.49	F	440	118.14	9.19	3.1684	0.09	0.850694
Y	443	117.54	7.23	Y	443	114.13	7.74	11.6281	0.2601	1.60802
Q	444	122.38	8.33	Q	444	122	8.26	0.1444	0.0049	0.183793
G	445	114.43	9.85	G	445	114.58	9.85	0.0225	0	0.067082
A	446	123.64	8.33	A	446	123.49	8.41	0.0225	0.0064	0.104403
L	448	126.9	8.53	L	448	127.35	8.58	0.2025	0.0025	0.207364
M	449	118.29	8.23	M	449	118.74	8.25	0.2025	0.0004	0.202237
K	450	121.26	9.97	K	450	121.56	10.05	0.09	0.0064	0.156205
E	451	123.93	8.64	E	451	123.93	8.69	0	0.0025	0.05
A	452	118.58	8.51	A	452	118.59	8.52	0.0001	0.0001	0.0109545
L	453	119.76	7.16	L	453	119.63	7.14	0.0169	0.0004	0.0614817
L	454	118.74	6.72	L	454	118.88	6.71	0.0196	0.0001	0.0634035
K	455	116.66	7.63	K	455	116.51	7.67	0.0225	0.0016	0.0781025
K	456	118.44	7.11	K	456	118.32	7.11	0.0144	0	0.0536656
H	457	115.02	8	H	457	115.02	7.98	0	0.0004	0.02
E	459	122.15	10.65	E	459	122.3	10.66	0.0225	0.0001	0.0678233
L	460	119.78	8.1	L	460	119.78	8.11	0	0.0001	0.01
E	461	118.59	7.17	E	461	118.44	7.16	0.0225	0.0001	0.0678233
R	462	117.25	7.44	R	462	117.25	7.49	0	0.0025	0.05
V	463	116.81	7.55	V	463	116.81	7.52	0	0.0009	0.03
L	464	118.88	8.16	L	464	118.85	8.15	0.0009	0.0001	0.0167332
N	465	116.36	8.03	N	465	116.36	8.03	0	0	0
T	466	118.29	7.4	T	466	118.29	7.37	0	0.0009	0.03
L	467	116.78	6.96	L	467	116.79	6.95	0.0001	0.0001	0.0109545
A	468	120.67	7.21	A	468	120.81	7.21	0.0196	0	0.0626099
G	469	109.68	8.92	G	469	109.98	9.01	0.09	0.0081	0.161555
K	470	119.63	7.77	K	470	119.69	7.78	0.0036	0.0001	0.0286356
I	471	112.95	8.33	I	471	113.09	8.4	0.0196	0.0049	0.0939149
T	472	117.1	8.37	T	472	116.95	8.37	0.0225	0	0.067082
E	473	121.85	9.86	E	473	121.71	9.71	0.0196	0.0225	0.162542
S	474	112.5	8.18	S	474	113.79	8.27	1.6641	0.0081	0.583884
Q	475	121.56	7.42	Q	475	121.26	7.38	0.09	0.0016	0.14
M	476	118.86	7.94	M	476	118.88	8.13	0.0004	0.0361	0.19021
S	477	115.17	8.52	S	477	113.84	8.31	1.7689	0.0441	0.630777
Q	478	119.92	7.29	Q	478	122	7.37	4.3264	0.0064	0.933638
L	479	121.11	7.7	L	479	121.85	7.67	0.5476	0.0009	0.332295
N	480	119.03	8.72	N	480	118.74	8.41	0.0841	0.0961	0.336036
Y	481	123.04	8.46	Y	481	123.19	8.13	0.0225	0.1089	0.336749
Q	482	122.3	8.23	Q	482	120.94	8.09	1.8496	0.0196	0.624115
V	483	116.52	7.64	V	483	116.77	7.55	0.0625	0.0081	0.143527
G	484	106.71	8.88	G	484	106.12	8.76	0.3481	0.0144	0.289862
V	485	119.33	7.77	V	485			14239.6	60.3729	53.9287
E	486	115.62	7.24	E	486	115.47	7.17	0.0225	0.0049	0.0969536
G	487	105.97	6.67	G	487	106.12	6.7	0.0225	0.0009	0.0734847
K	488	121.26	8.03	K	488	121.11	8.04	0.0225	0.0001	0.0678233
S	489	115.77	8.29	S	489	115.77	8.3	0	0.0001	0.01
A	490	129.57	9.11	A	490	129.72	9.12	0.0225	0.0001	0.0678233
K	491	117.7	8.25	K	491	117.7	8.24	0	0.0001	0.01
Q	492	119.03	7.09	Q	492	118.88	7.1	0.0225	0.0001	0.0678233
V	493	119.63	8.15	V	493	119.47	8.15	0.0256	0	0.0715542
A	494	121.23	8.33	A	494	121.26	8.31	0.0009	0.0004	0.0240832
K	495	118.62	7.97	K	495	118.44	7.96	0.0324	0.0001	0.0811172
E	496	117.7	8.35	E	496	117.74	8.36	0.0016	0.0001	0.0204939
F	497	119.78	7.96	F	497	119.92	7.99	0.0196	0.0009	0.0694262
L	498	117.7	8.48	L	498	117.64	8.45	0.0036	0.0009	0.0402492
Q	499	118.74	8.62	Q	499	118.74	8.63	0	0.0001	0.01
E	500	123.34	8.23	E	500	123.34	8.26	0	0.0009	0.03
Q	501	113.84	7.58	Q	501	113.84	7.57	0	0.0001	0.01
G	502	107.9	7.62	G	502	108.05	7.62	0.0225	0	0.067082
L	503	118.88	8.09	L	503	118.82	8.09	0.0036	0	0.0268328
L	504	118.74	6.83	L	504	118.74	6.83	0	0	0
K	505	125.27	9.57	K	505	125.57	9.57	0.09	0	0.134164
K	506	127.94	7.93	K	506	127.94	7.93	0	0	0

[truncated: 17 more sheets: Figure 4l, Figure 5c, Figure 5d, Figure 5e, Figure 5f, Figure 5i, Figure 5k, Supp Figure 5abc, Supp Figure 7, Supp Figure 8 a c d e f, Supp Figure 8 b, Supp Figure 9 a, Supp Figure 11a, Supp Figure 11b, Supp Figure 11 g h I j k l, Supp Figure 14 b c d , Supp Figure 20 a b c]
